# Supplementary material for: Modeling early pathophysiological phenotypes of diabetic retinopathy in a human inner blood-retinal barrier-on-a-chip
Source: Nat Commun. 2024 Feb 14;15:1372. doi: 10.1038/s41467-024-45456-z (PMC10866954; doi:10.1038/s41467-024-45456-z)
Supplement: Supplementary file 4 — Source data [file 41467_2024_45456_MOESM4_ESM.xlsx]

## Sheet: Figure 1f
Figure 1f
		HRMVEC 1:0:0 Replicate 1
		20210312_009_Chip1-2-4-5_PreciScan5xto20x – Measurement 1b
		AIM Full Characterization 20x
		Chip4
		Field	Final Vascular Network - Network Area [µm²]	Field	Final Pericyte Surface - Region Area [µm²]	Field	Final Total Surface - Region Area [µm²]	Field	Final ECM Surface - Region Area [µm²]
		15	133052	15	7267	15	149858	15	127968
		16	134977	16	6808	16	158600	16	125517
		17	136729			17	160489	17	128418
		18	125902	18	17609	18	143214	18	118527
		19	125046	19	22563	19	141621	19	121215
		20	133387	20	25540	20	169526	20	127175
		21	149094	21	855.6	21	178253	21	139956
		22	145635	22	20822	22	171067	22	140171
		23	142691	23	1499	23	170286	23	135269
		24	163550	24	17241	24	183056	24	160664
		25	149631	25	13697	25	162549	25	143510
		HRMVEC 1:0:0 Replicate 2
		20210312_009_Chip10-11-12-13_PreciScan5xto20x – Measurement 1b
		AIM Full Characterization 20x
		Chip12
		Field	Final Vascular Network - Network Area [µm²]	Field	Final Pericyte Surface - Region Area [µm²]	Field	Final Total Surface - Region Area [µm²]	Field	Final ECM Surface - Region Area [µm²]
		29	191788	29	11547	29	202067	29	187028
		30	144264	30	25691	30	158177	30	142304
		31	138241	31	112991	31	145619	31	131928
		32	190747	32	1534	32	202261	32	184679
		33	146997	33	68386	33	156352	33	144969
		34	147324	34	2710	34	152942	34	147130
		35	198344	35	45772	35	200242	35	195817
		36	198722	36	22301	36	205110	36	192325
		37	149779	37	29464	37	165073	37	145831
		38	167551	38	20721	38	179743	38	163431
		39	198229			39	196628	39	193017
		40	153469			40	157198	40	149248
		41	161583	41	43029	41	176715	41	159079
		42	142823	42	77909	42	160717	42	141044
		HRMVEC 1:0:0 Replicate 3
		20210312_009_Chip19_PreciScan5xto20x_3 – Measurement 1b
		AIM Full Characterization 20x
		Chip19
		Field	Final Vascular Network - Network Area [µm²]	Field	Final Pericyte Surface - Region Area [µm²]	Field	Final Total Surface - Region Area [µm²]	Field	Final ECM Surface - Region Area [µm²]
		21	179865	21	7792	21	196408	21	178077
		22	190448	22	4518	22	205174	22	187198
		23	156895	23	4540	23	169733	23	152836
		24	156181	24	3968	24	169002	24	152352
		25	139787	25	4495	25	144511	25	135701
		26	161344	26	5774	26	167526	26	157684
		27	134777			27	148597	27	125015
		28	201519	28	991.8	28	203697	28	192537
		29	179777	29	333.2	29	183299	29	177560
		30	174033	30	424.2	30	178834	30	165713
		HRMVEC 1:1:0 Replicate 1
		20210312_009_Chip1-2-4-5_PreciScan5xto20x – Measurement 1b
		AIM Full Characterization 20x
		Chip5
		Field	Final Vascular Network - Network Area [µm²]	Field	Final Pericyte Surface - Region Area [µm²]	Field	Final Total Surface - Region Area [µm²]	Field	Final ECM Surface - Region Area [µm²]
		1	208418	1	159498	1	271485	1	206624
		2	266352	2	142270	2	276097	2	224032
		3	269131	3	130379	3	275498	3	222254
		4	252789	4	131725	4	292672	4	247280
		5	286062	5	138990	5	282785	5	235266
		6	292738	6	127927	6	265835	6	242305
		7	292235	7	148288	7	295702	7	264277
		8	253317	8	144575	8	299933	8	232559
		9	253895	9	150182	9	297213	9	230303
		10	293008	10	162166	10	292228	10	257164
		11	240561	11	151285	11	284745	11	197775
		12	269066	12	163476	12	292512	12	244540
		13	241736	13	140435	13	287844	13	229161
		14	214099	14	164263	14	294647	14	217509
		HRMVEC 1:1:0 Replicate 2
		20210312_009_Chip10-11-12-13_PreciScan5xto20x – Measurement 1b
		AIM Full Characterization 20x
		Chip12
		Field	Final Vascular Network - Network Area [µm²]	Field	Final Pericyte Surface - Region Area [µm²]	Field	Final Total Surface - Region Area [µm²]	Field	Final ECM Surface - Region Area [µm²]
		1	259413	1	176780	1	306229	1	229315
		2	227008	2	208931	2	307106	2	202658
		3	274056	3	209237	3	336214	3	272757
		4	285972	4	226523	4	332527	4	264484
		5	279953	5	226867	5	324876	5	274324
		6	280190	6	238354	6	303952	6	258705
		7	265761	7	244427	7	335143	7	261664
		8	233829	8	221135	8	310178	8	228837
		9	255250	9	222195	9	306804	9	249707
		10	243895	10	157368	10	299337	10	232398
		11	254266	11	209790	11	321118	11	244439
		12	230579	12	211588	12	297590	12	213675
		13	262892	13	215965	13	307887	13	258037
		14	214807	14	206819	14	322600	14	228192
		HRMVEC 1:1:0 Replicate 3
		20210312_009_Chip19_PreciScan5xto20x_3 – Measurement 1b
		AIM Full Characterization 20x
		Chip19
		Field	Final Vascular Network - Network Area [µm²]	Field	Final Pericyte Surface - Region Area [µm²]	Field	Final Total Surface - Region Area [µm²]	Field	Final ECM Surface - Region Area [µm²]
		1	243363	1	243688	1	333836	1	243048
		2	237135	2	252465	2	333445	2	232368
		3	245254	3	239451	3	336557	3	242880
		4	292514	4	249218	4	344902	4	291455
		5	279392	5	247564	5	347450	5	279646
		6	283898	6	238028	6	334668	6	273479
		7	296542	7	246606	7	348864	7	286256
		8	262809	8	251641	8	335818	8	248727
		9	260129	9	224710	9	341352	9	242895
		10	252176	10	228605	10	337807	10	237487
		11	250359	11	222758	11	326847	11	247356
		HRMVEC 1:1:1 Replicate 1
		20210312_009_Chip1-2-4-5_PreciScan5xto20x – Measurement 1b
		AIM Full Characterization 20x
		Chip4
		Field	Final Vascular Network - Network Area [µm²]	Field	Final Pericyte Surface - Region Area [µm²]	Field	Final Total Surface - Region Area [µm²]	Field	Final ECM Surface - Region Area [µm²]
		26	144709	26	153434	26	317943	26	117046
		27	177932	27	162498	27	322929	27	135828
		28	150541	28	120212	28	305272	28	112415
		29	145920	29	146339	29	297648	29	107773
		30	212073	30	105240	30	321113	30	155800
		31	118996	31	100450	31	313032	31	117073
		32	158592	32	111201	32	314780	32	125507
		33	178714	33	139409	33	317805	33	123903
		34	175005	34	97963	34	280357	34	110033
		35	160834	35	116397	35	312103	35	131394
		36	147963	36	127321	36	308986	36	139031
		37	153240	37	148909	37	308213	37	130241
		38	188032	38	163258	38	323176	38	154987
		39	137216	39	121504	39	298891	39	130250
		HRMVEC 1:1:1 Replicate 2
		20210312_009_Chip10-11-12-13_PreciScan5xto20x – Measurement 1b
		AIM Full Characterization 20x
		Chip12
		Field	Final Vascular Network - Network Area [µm²]	Field	Final Pericyte Surface - Region Area [µm²]	Field	Final Total Surface - Region Area [µm²]	Field	Final ECM Surface - Region Area [µm²]
		15	181118	15	243591	15	345945	15	169148
		16	174357	16	238782	16	337686	16	164289
		17	160104	17	195523	17	310779	17	140718
		18	123412	18	191294	18	326660	18	129466
		19	177068	19	209328	19	333338	19	140945
		20	118111	20	178235	20	315603	20	128771
		21	102726	21	183439	21	305905	21	115000
		22	133048	22	202203	22	325058	22	131776
		23	114695	23	192810	23	307986	23	124440
		24	130125	24	212969	24	319224	24	134895
		25	112042	25	166902	25	318292	25	138710
		26	180016	26	174295	26	313447	26	149524
		27	139069	27	158141	27	305297	27	105187
		28	135955	28	194537	28	300332	28	130460
		HRMVEC 1:1:1 Replicate 3
		20210312_009_Chip19_PreciScan5xto20x_3 – Measurement 1b
		AIM Full Characterization 20x
		Chip19
		Field	Final Vascular Network - Network Area [µm²]	Field	Final Pericyte Surface - Region Area [µm²]	Field	Final Total Surface - Region Area [µm²]	Field	Final ECM Surface - Region Area [µm²]
		12	185198	12	195416	12	336742	12	176850
		13	147144	13	172774	13	337816	13	156921
		14	220997	14	192184	14	341322	14	199653
		15	169513	15	184718	15	332371	15	193165
		16	149382	16	195747	16	324796	16	188503
		17	147961	17	155968	17	342284	17	158030
		18	198713	18	181598	18	328132	18	170414
		19	140797	19	187663	19	338186	19	149264
		HUVEC 1:1:1 Replicate 1
		20210312_009_Chip1-2-4-5_PreciScan5xto20x – Measurement 1b
		AIM Full Characterization 20x
		Chip5
		Field	Final Vascular Network - Network Area [µm²]	Field	Final Pericyte Surface - Region Area [µm²]	Field	Final Total Surface - Region Area [µm²]	Field	Final ECM Surface - Region Area [µm²]
		15	175846	15	165456	15	342876	15	171599
		16	253583	16	140886	16	323308	16	173370
		17	137162	17	119073	17	343812	17	129247
		18	192302	18	146367	18	336741	18	152382
		19	166393	19	115099	19	302519	19	142950
		20	173075	20	135124	20	338394	20	127231
		21	315569	21	80404	21	268747	21	175961
		22	274149	22	110901	22	289711	22	181290
		23	68758	23	97965	23	309459	23	147936
		24	90732	24	132970	24	327049	24	126923
		25	249336	25	76409	25	277421	25	123847
		26	267319	26	82227	26	271310	26	139486
		27	164214	27	132616	27	301534	27	128181
		28	227887	28	231890	28	336710	28	193835
		HUVEC 1:1:1 Replicate 2
		20210312_009_Chip10-11-12-13_PreciScan5xto20x – Measurement 1b
		AIM Full Characterization 20x
		Chip13
		Field	Final Vascular Network - Network Area [µm²]	Field	Final Pericyte Surface - Region Area [µm²]	Field	Final Total Surface - Region Area [µm²]	Field	Final ECM Surface - Region Area [µm²]
		23	186781	23	263727	23	336828	23	171042
		24	174968	24	210560	24	349067	24	179071
		25	169640	25	184775	25	336140	25	165995
		26	122017	26	129011	26	311768	26	120956
		27	184952	27	86716	27	305382	27	159800
		28	134607	28	99861	28	334182	28	109976
		29	167695	29	119119	29	341280	29	142236
		30	183761	30	93454	30	318618	30	137059
		31	158620	31	113282	31	308528	31	126248
		32	213535	32	111844	32	338454	32	182894
		33	245603	33	184212	33	338418	33	198742
		34	183790	34	210758	34	341490	34	169830
		35	184664	35	256195	35	351877	35	194063
		HUVEC 1:1:1 Replicate 3
		20210312_009_Chip17-18-19-20_PreciScan5xto20x – Measurement 1b
		AIM Full Characterization 20x
		Chip20
		Field	Final Vascular Network - Network Area [µm²]	Field	Final Pericyte Surface - Region Area [µm²]	Field	Final Total Surface - Region Area [µm²]	Field	Final ECM Surface - Region Area [µm²]
		31	219337	31	203539	31	322432	31	185713
		32	223608	32	169847	32	334858	32	202019
		33	175296	33	211461	33	341857	33	155772
		34	181597	34	208534	34	326280	34	159756
		35	208350	35	204426	35	347325	35	168805
		36	200608	36	187249	36	342018	36	199659
		37	240881	37	164608	37	342681	37	175590
		38	181388	38	180922	38	347021	38	174703
		39	156955	39	174921	39	329593	39	168714
		40	131642	40	132822	40	323184	40	152426
		41	215034	41	165752	41	333749	41	207820
		42	241312	42	204795	42	332774	42	171332
		43	227123	43	186020	43	340454	43	192299

## Sheet: Figure 2f
Figure 2f
		Untreated
			Iv	It	P (um)	Alat (um2)	Papp (cm/s)
		t1	60.62	0.24	4924.11	67145.2	3.38755e-08		20210617_016_1a_ReScan_20x_MIP_t1_perm_AF568_c1
		t2	64.48	0.33	5357.41	70951.7			20210617_016_1a_ReScan_20x_MIP_t2_perm_AF568_c1
		t1	51.44	0.4	7417.82	85082.8	4.86908e-08		20210617_016_1a_ReScan_20x_MIP_t1_perm_AF568_c2
		t2	54.98	0.53	7931.01	95000			20210617_016_1a_ReScan_20x_MIP_t2_perm_AF568_c2
		t1	64.55	0.32	5843.73	79974.7	5.6819e-08		20210617_016_1a_ReScan_20x_MIP_t1_perm_AF568_c3
		t2	63.63	0.48	6818.18	88143.1			20210617_016_1a_ReScan_20x_MIP_t2_perm_AF568_c3
		t1	67.81	0.31	6560.83	89109.5	2.54873e-07		20210617_016_1c_ReScan_20x_MIP_t1_perm_AF568_c1
		t2	71.35	1.07	7849.52	101620			20210617_016_1c_ReScan_20x_MIP_t2_perm_AF568_c1
		t1	56.52	0.38	7682.63	93047.4	1.04272e-07		20210617_016_1c_ReScan_20x_MIP_t1_perm_AF568_c2
		t2	56.79	0.67	8518.15	102593			20210617_016_1c_ReScan_20x_MIP_t2_perm_AF568_c2
		t1	62.95	0.29	4688.7	51538.2	9.35588e-08
		t2	62.38	0.61	6960.99	69456
		TNFa
			Iv	It	P (um)	Alat (um2)	Papp (cm/s)
		t1	71.03	0.58	9052.37	131878	6.16922e-07		20210617_016_2a_ReScan_20x_MIP_t1_perm_AF568_c1
		t2	63.85	2.37	12110.4	161442			20210617_016_2a_ReScan_20x_MIP_t2_perm_AF568_c1
		t1	56.09	0.23	4305.36	52803.7	5.01329e-07		20210617_016_2a_ReScan_20x_MIP_t1_perm_AF568_c2
		t2	62.44	1.6	7551.5	64551.7			20210617_016_2a_ReScan_20x_MIP_t2_perm_AF568_c2
		t1	53.01	0.31	4572.12	56100.6	2.75516e-07		20210617_016_2a_ReScan_20x_MIP_t1_perm_AF568_c3
		t2	51.86	1.02	7048.51	73795			20210617_016_2a_ReScan_20x_MIP_t2_perm_AF568_c3

## Sheet: Figure 3c
Figure 3c
		Control D7 Replicate 1
		20211210_018_DR_Chip1-2-3_PreciScan5xto20x – Measurement 3b
		AIM Full Quantification 20x
		Chip1
		Field	Final Vascular Network - Network Area [µm²]
		1	137947
		2	115844
		3	202507
		4	137349
		5	154717
		6	104442
		7	107311
		8	131177
		9	136743
		10	126457
		11	176103
		12	128910
		13	103577
		14	117163
		15	96891
		16	121467
		17	143229
		18	128393
		19	139810
		20	115508
		22	143869
		23	130075
		24	117821
		25	124927
		26	127170
		27	148096
		28	130481
		29	127987
		30	128028
		31	141713
		32	102712
		33	120077
		34	131856
		35	93958
		Control D14 Replicate 1
		20211210_018_DR_Chip1-2-3_PreciScan5xto20x – Measurement 3b
		AIM Full Quantification 20x
		Chip2
		Field	Final Vascular Network - Network Area [µm²]
		1	102547
		2	108782
		3	75750
		4	110875
		5	121318
		6	131958
		7	109292
		8	83876
		9	109844
		10	117921
		11	143283
		12	98727
		13	116503
		14	98362
		15	107694
		16	136269
		17	91329
		18	123905
		19	124320
		20	92926
		21	128176
		22	86769
		23	85142
		24	118872
		25	107017
		26	79707
		27	103106
		28	112532
		Diabetic D14 Replicate 1
		20211210_018_DR_Chip1-2-3_PreciScan5xto20x – Measurement 3b
		AIM Full Quantification 20x
		Chip3
		Field	Final Vascular Network - Network Area [µm²]
		1	86677
		2	85301
		3	53254
		4	115116
		5	98749
		6	86155
		7	109337
		8	83045
		9	101892
		10	110507
		11	115010
		12	83819
		15	90024
		16	80911
		17	71241
		18	85807
		19	72019
		20	51089
		21	75678
		22	94698
		23	72422
		24	74506
		25	66723
		26	75806
		27	44916
		28	76190
		29	63315
		30	68414
		31	59457
		32	74378
		33	82960
		34	95263
		35	70071
		36	77228
		37	51288
		38	84572
		39	73932
		40	67520
		41	78739
		42	50638
		Control D28 Replicate 1
		20211210_018_DR_Chip4-5_PreciScan5xto20x – Measurement 1b
		AIM Full Quantification 20x
		Chip4
		Field	Final Vascular Network - Network Area [µm²]
		1	102252
		2	105178
		3	112858
		4	118223
		5	106316
		6	83526
		7	98794
		8	124579
		9	67455
		10	124442
		11	127286
		12	128822
		13	104833
		14	115788
		15	79469
		16	159734
		17	111273
		18	127312
		19	133043
		20	103168
		21	84442
		22	63332
		23	100365
		24	149113
		25	152618
		26	132933
		27	163742
		28	144694
		29	115001
		30	88515
		31	107862
		32	130349
		33	148935
		34	103497
		35	93534
		36	70440
		37	65134
		38	123401
		Diabetic D28 Replicate 1
		20211210_018_DR_Chip4-5_PreciScan5xto20x – Measurement 1b
		AIM Full Quantification 20x
		Chip5
		Field	Final Vascular Network - Network Area [µm²]
		2	110643
		3	60371
		4	71468
		5	55765
		6	81790
		7	51760
		8	130602
		9	86112
		10	105788
		11	64682
		12	48189
		13	60162
		14	80340
		15	88586
		16	25357
		17	48236
		18	26377
		19	47079
		20	99551
		21	57251
		22	62274
		23	50666
		24	60177
		25	78891
		26	96537
		27	66127
		28	42625
		29	59141
		30	68948
		31	88632
		32	155180
		33	98454
		34	67905
		35	71743
		36	88023
		37	88824
		39	35066
		40	46612
		41	36065
		42	23488
		Control D7 Replicate 2
		20220331_024_Chip1-2-3_PreciScan5xto20x – Measurement 2b
		AIM Full Quantification 20x
		Chip1
		Field	Final Vascular Network - Network Area [µm²]
		1	139708
		2	143621
		3	137186
		4	143994
		5	174386
		6	186025
		7	176855
		8	140871
		9	119461
		10	194320
		11	137461
		12	185197
		13	136295
		14	183912
		15	171566
		16	152549
		17	239729
		18	161798
		19	188172
		20	195875
		21	143150
		22	159428
		23	131941
		24	130981
		25	121043
		26	128672
		27	135086
		28	115616
		29	204834
		30	136199
		31	138155
		32	210919
		33	239704
		34	153289
		35	129423
		36	207471
		37	150594
		38	159819
		39	172402
		Control D14 Replicate 2
		20220331_024_Chip1-2-3_PreciScan5xto20x – Measurement 2b
		AIM Full Quantification 20x
		Chip2
		Field	Final Vascular Network - Network Area [µm²]
		1	107579
		2	87827
		3	89713
		4	92175
		5	92956
		6	90906
		7	99061
		8	94031
		9	76361
		10	116885
		11	98758
		12	81466
		13	111764
		14	94570
		15	98351
		16	63263
		17	80201
		18	78003
		19	85942
		20	80050
		21	63746
		22	80092
		23	110394
		24	98140
		25	77345
		26	92662
		27	76118
		28	88348
		29	80056
		30	81507
		31	94432
		32	84941
		33	80090
		34	78040
		35	92434
		36	126606
		37	88082
		38	98366
		39	108796
		40	125138
		41	106967
		42	117077
		43	124860
		44	110440
		45	69709
		Diabetic D14 Replicate 2
		20220331_024_Chip3_PreciScan5xto20x – Measurement 1b
		AIM Full Quantification 20x
		Chip3
		Field	Final Vascular Network - Network Area [µm²]
		1	79582
		2	86406
		3	94435
		4	58306
		5	75514
		6	88910
		7	79995
		8	95557
		9	93829
		10	124695
		11	85260
		12	106548
		13	78616
		14	87306
		15	83354
		16	67435
		17	77210
		18	81338
		19	79921
		20	54502
		21	78232
		22	75619
		23	71540
		24	61896
		25	66418
		26	90844
		27	69280
		28	91593
		29	63582
		30	75416
		31	64066
		32	73055
		33	61201
		34	60479
		Control D28 Replicate 2
		20220331_024_Chip4-5-6_PreciScan5xto20x – Measurement 1b
		AIM Full Quantification 20x
		Chip4
		Field	Final Vascular Network - Network Area [µm²]
		1	110472
		2	79579
		3	70078
		4	75582
		5	45759
		6	91647
		7	88688
		8	136478
		9	93687
		10	86510
		11	66594
		12	109033
		13	107792
		14	70964
		15	64995
		16	66066
		17	95075
		18	88527
		19	54771
		20	63223
		21	47310
		22	104182
		23	69623
		24	64435
		25	104451
		26	80100
		27	81361
		28	100305
		29	63284
		30	72750
		31	82411
		32	78250
		33	81741
		34	78772
		35	124233
		36	69624
		37	79589
		38	82039
		Diabetic D28 Replicate 2
		20220331_024_Chip4-5-6_PreciScan5xto20x – Measurement 1b
		AIM Full Quantification 20x
		Chip5
		Field	Final Vascular Network - Network Area [µm²]
		1	32404
		2	57478
		3	42587
		4	21075
		5	29146
		6	43424
		7	39023
		8	44383
		9	34442
		10	82005
		11	65344
		12	42848
		13	38366
		14	38816
		15	15997
		16	22444
		17	27295
		18	24483
		19	18806
		20	27137
		21	30514
		22	23258
		23	5915
		24	20295
		25	36814
		26	28198
		27	23198
		28	9541
		29	27704
		30	20372
		31	40149
		32	38044
		33	11239
		34	10178
		35	15660
		36	8074
		Diabetic D28 Replicate 2
		20220331_024_Chip4-5-6_PreciScan5xto20x – Measurement 1b
		AIM Full Quantification 20x
		Chip6
		Field	Final Vascular Network - Network Area [µm²]
		1	31314
		2	38989
		3	20215
		4	54860
		5	107253
		6	46870
		7	41973
		8	31461
		9	70029
		10	51242
		11	56919
		12	41791
		13	115349
		14	35397
		15	31320
		16	26314
		17	15368
		18	23350
		19	42828
		20	46649
		21	43108
		22	22727
		23	17304
		24	22953
		25	24418
		26	55784
		27	63704
		28	48130
		30	90409
		31	36391
		32	46006
		33	23954
		34	29117
		35	69638
		36	57280
		37	51326
		38	30428
		39	45731
		40	59084
		41	34706
		42	40504
		43	26045
		Control D7 Replicate 3
		20220331_024_Chip7-8-9_PreciScan5xto20x – Measurement 2b
		AIM Full Quantification 20x
		Chip7
		Field	Final Vascular Network - Network Area [µm²]
		1	116380
		2	101627
		3	102783
		4	118435
		5	130471
		6	137228
		7	163757
		8	119993
		9	137162
		10	117676
		11	134468
		12	194365
		13	115265
		14	92829
		15	101911
		16	109874
		17	114760
		18	155291
		19	128121
		20	122056
		21	132236
		22	107816
		23	102427
		24	128751
		25	131930
		26	147393
		27	123139
		28	107401
		29	127934
		30	120662
		31	116616
		32	142123
		33	129526
		34	140363
		35	159847
		36	136826
		37	145820
		38	130998
		39	105986
		40	114982
		Control D14 Replicate 3
		20220331_024_Chip7-8-9_PreciScan5xto20x – Measurement 2b
		AIM Full Quantification 20x
		Chip8
		Field	Final Vascular Network - Network Area [µm²]
		1	88280
		2	110365
		3	94773
		4	85986
		5	65753
		6	88328
		7	65101
		8	97422
		9	92718
		10	96529
		11	84288
		12	84529
		13	104723
		14	98674
		15	81643
		16	102494
		17	106387
		18	76194
		19	74336
		20	79896
		21	79088
		22	101573
		23	87421
		24	144063
		25	90103
		26	120274
		27	72941
		28	76563
		29	70864
		30	83293
		31	65871
		32	69794
		33	58225
		34	56911
		35	67490
		36	63850
		37	53367
		38	73266
		39	47961
		40	61577
		41	86445
		42	66885
		43	63201
		44	62434
		Diabetic D14 Replicate 3
		20220331_024_Chip7-8-9_PreciScan5xto20x – Measurement 2b
		AIM Full Quantification 20x
		Chip9
		Field	Final Vascular Network - Network Area [µm²]
		1	65760
		2	53967
		3	56349
		4	70363
		5	73118
		6	71385
		7	50314
		8	66321
		9	72847
		10	109420
		11	60919
		12	69322
		13	80634
		14	63609
		15	48747
		16	64129
		17	54690
		18	50033
		19	64142
		20	73965
		21	69224
		22	40300
		23	64830
		24	55025
		25	70915
		26	52218
		27	52346
		28	73435
		29	70317
		30	84841
		31	100354
		32	86452
		33	96150
		34	137289
		35	96648
		36	111111
		37	81760
		38	117553
		40	93555
		41	82988
		42	60123
		43	66246
		44	69535
		Control D28 Replicate 3
		20220331_025_Chip10-11-12-13_PreciScan5xto20x – Measurement 1b
		AIM Full Quantification 20x
		Chip10
		Field	Final Vascular Network - Network Area [µm²]
		1	47542
		2	74586
		3	85796
		4	72066
		5	74286
		6	52459
		7	71028
		8	75529
		9	135932
		10	79401
		11	85263
		12	77272
		13	83361
		14	53118
		15	99971
		16	71918
		17	80499
		18	110838
		19	76392
		20	90145
		21	115677
		22	67872
		23	93870
		24	91291
		25	135994
		26	78480
		27	46299
		28	84369
		29	71801
		30	51758
		31	89701
		32	89164
		33	62285
		34	76016
		35	66485
		36	86677
		37	68876
		38	58809
		39	76194
		40	85341
		41	89709
		42	91389
		43	82865
		44	63098
		Control D28 Replicate 3
		20220331_025_Chip10-11-12-13_PreciScan5xto20x – Measurement 1b
		AIM Full Quantification 20x
		Chip11
		Field	Final Vascular Network - Network Area [µm²]
		1	82820
		2	88431
		3	68421
		4	87273
		5	105852
		6	82515
		7	68435
		8	97424
		9	71433
		10	70372
		11	90514
		12	59861
		13	54404
		14	83350
		15	50951
		16	95768
		17	118429
		18	138069
		19	63648
		20	79421
		21	82621
		22	190274
		23	76626
		24	86296
		25	51376
		26	120817
		27	70069
		28	197649
		29	102969
		30	152557
		31	55980
		32	42977
		33	48365
		34	92943
		35	54031
		36	64582
		37	34617
		38	61618
		39	72779
		40	95620
		41	64833
		42	89344
		43	60571
		44	52098
		45	77465
		Diabetic D28 Replicate 3
		20220331_025_Chip10-11-12-13_PreciScan5xto20x – Measurement 1b
		AIM Full Quantification 20x
		Chip12
		Field	Final Vascular Network - Network Area [µm²]
		1	42590
		2	41415
		3	31529
		4	23203
		5	29251
		6	43575
		7	23956
		8	34891
		9	22796
		10	34109
		11	39307
		12	27392
		13	18945
		14	20114
		15	16703
		16	22131
		17	29024
		18	26759
		19	26475
		20	38606
		21	37873
		22	27185
		23	28555
		24	27906
		25	42289
		26	34136
		27	20696
		28	36864
		29	29457
		30	63361
		31	24428
		32	35749
		33	37964
		34	33264
		35	31351
		36	36682
		37	23228
		38	25844
		39	35202
		40	25905
		41	12383
		42	13659
		Diabetic D28 Replicate 3
		20220331_025_Chip10-11-12-13_PreciScan5xto20x – Measurement 1b
		AIM Full Quantification 20x
		Chip13
		Field	Final Vascular Network - Network Area [µm²]
		1	21012
		2	32061
		3	24130
		4	51582
		5	56119
		6	31432
		7	28282
		8	55625
		9	52582
		10	45457
		11	21687
		13	63296
		14	29401
		15	25483
		17	31812
		18	43591
		19	37887
		20	39320
		21	30890
		22	37145
		23	36051
		24	30621
		25	30558
		26	41291
		27	32907
		28	31985
		29	25853
		30	78555
		31	31852
		32	56392
		33	53422
		34	75034
		35	57369
		36	57431
		37	43188
		38	56565
		39	54040
		40	31711
		41	33422
		42	36434
		43	54756
		44	28235

## Sheet: Figure 3f
Figure 3f
		Control D7 Replicate 1
		20211210_018_DR_Chip1-2-3_PreciScan5xto20x – Measurement 3b
		AIM Full Quantification 20x
		Chip1
		Field	Final Pericyte Surface - Region Area [µm²]
		1	164393
		2	178755
		3	192200
		4	183614
		5	163290
		6	178938
		7	182546
		8	196419
		9	166735
		10	206883
		11	193572
		12	188176
		13	197362
		14	207640
		15	199468
		16	169662
		17	180411
		18	160656
		19	178945
		20	175555
		Control D14 Replicate 1
		20211210_018_DR_Chip1-2-3_PreciScan5xto20x – Measurement 3b
		AIM Full Quantification 20x
		Chip2
		Field	Final Pericyte Surface - Region Area [µm²]
		1	202110
		2	172111
		3	178702
		4	186097
		5	184921
		6	197285
		7	183728
		23	217067
		24	207498
		25	205262
		26	199336
		27	210783
		28	210799
		Diabetic D14 Replicate 1
		20211210_018_DR_Chip1-2-3_PreciScan5xto20x – Measurement 3b
		AIM Full Quantification 20x
		Chip3
		Field	Final Pericyte Surface - Region Area [µm²]
		1	187312
		2	151535
		3	151214
		4	155035
		5	167995
		6	149965
		7	148410
		8	138761
		9	156831
		10	158883
		11	179804
		12	145654
		15	179642
		16	177288
		17	151756
		18	150089
		19	159506
		20	173115
		21	175089
		22	154411
		23	161161
		24	159888
		25	181745
		26	166726
		27	154378
		Control D28 Replicate 1
		20211210_018_DR_Chip4-5_PreciScan5xto20x – Measurement 1b
		AIM Full Quantification 20x
		Chip4
		Field	Final Pericyte Surface - Region Area [µm²]
		1	218276
		2	203864
		3	189676
		4	177919
		5	174828
		6	158863
		7	174659
		8	174525
		9	154139
		10	223031
		11	228673
		12	229489
		13	234455
		14	239033
		15	196111
		16	205069
		17	178411
		18	215371
		19	182069
		20	170468
		21	191100
		22	177169
		23	191555
		Diabetic D28 Replicate 1
		20211210_018_DR_Chip4-5_PreciScan5xto20x – Measurement 1b
		AIM Full Quantification 20x
		Chip5
		Field	Final Pericyte Surface - Region Area [µm²]
		2	121725
		3	114045
		4	108744
		5	113919
		6	104366
		7	87434
		8	117049
		9	97289
		10	100786
		11	88921
		12	114688
		13	111014
		14	126088
		15	126344
		16	142989
		17	117956
		18	134447
		19	119956
		20	132409
		21	130522
		22	138707
		23	129503
		24	120181
		25	141899
		26	118193
		27	129309
		Control D7 Replicate 2
		20220331_024_Chip1-2-3_PreciScan5xto20x – Measurement 2b
		AIM Full Quantification 20x
		Chip1
		Field	Final Pericyte Surface - Region Area [µm²]
		25	179964
		26	199361
		27	184227
		28	172956
		29	212384
		30	185125
		31	170554
		32	181002
		33	206791
		34	185960
		35	181273
		36	187786
		37	170365
		38	200219
		39	173042
		Control D14 Replicate 2
		20220331_024_Chip1-2-3_PreciScan5xto20x – Measurement 2b
		AIM Full Quantification 20x
		Chip2
		Field	Final Pericyte Surface - Region Area [µm²]
		16	181954
		17	151407
		18	152132
		19	136374
		20	160296
		21	143904
		22	153050
		23	168204
		24	158935
		25	163311
		26	159419
		27	162784
		28	168436
		29	159553
		30	183979
		Diabetic D14 Replicate 2
		20220331_024_Chip3_PreciScan5xto20x – Measurement 1b
		AIM Full Quantification 20x
		Chip3
		Field	Final Pericyte Surface - Region Area [µm²]
		15	188272
		16	147830
		17	99413
		18	116949
		19	122732
		20	115610
		21	127610
		22	105064
		23	140273
		Control D28 Replicate 2
		20220331_024_Chip4-5-6_PreciScan5xto20x – Measurement 1b
		AIM Full Quantification 20x
		Chip4
		Field	Final Pericyte Surface - Region Area [µm²]
		13	128340
		14	155247
		15	145865
		16	126113
		17	118638
		18	91991
		19	121411
		20	90675
		21	67515
		22	111145
		23	124927
		Diabetic D28 Replicate 2
		20220331_024_Chip4-5-6_PreciScan5xto20x – Measurement 1b
		AIM Full Quantification 20x
		Chip5
		Field	Final Pericyte Surface - Region Area [µm²]
		15	85265
		16	78812
		17	104613
		18	86639
		19	63614
		20	73769
		21	101084
		Diabetic D28 Replicate 2
		20220331_024_Chip4-5-6_PreciScan5xto20x – Measurement 1b
		AIM Full Quantification 20x
		Chip6
		Field	Final Pericyte Surface - Region Area [µm²]
		15	92675
		16	85101
		17	78235
		18	72376
		19	88824
		20	86557
		21	66889
		22	85933
		23	82083
		24	71660
		25	56958
		26	58837
		27	87427
		28	99685
		Control D7 Replicate 3
		20220331_024_Chip7-8-9_PreciScan5xto20x – Measurement 2b
		AIM Full Quantification 20x
		Chip7
		Field	Final Pericyte Surface - Region Area [µm²]
		27	178086
		28	181398
		29	149187
		30	165522
		31	176144
		32	160910
		33	158528
		34	200325
		35	190442
		36	186628
		37	183461
		38	183288
		39	205068
		40	195630
		Control D14 Replicate 3
		20220331_024_Chip7-8-9_PreciScan5xto20x – Measurement 2b
		AIM Full Quantification 20x
		Chip8
		Field	Final Pericyte Surface - Region Area [µm²]
		31	166823
		32	147831
		33	154917
		34	173280
		35	146979
		36	170473
		37	213596
		38	186711
		39	202275
		40	154294
		41	142134
		42	129277
		43	160805
		44	169101
		Diabetic D14 Replicate 3
		20220331_024_Chip7-8-9_PreciScan5xto20x – Measurement 2b
		AIM Full Quantification 20x
		Chip9
		Field	Final Pericyte Surface - Region Area [µm²]
		16	113657
		17	110645
		18	119415
		19	122616
		20	111528
		21	117022
		22	115299
		23	102423
		24	109838
		25	121341
		26	135673
		27	140843
		28	121494
		29	138633
		Control D28 Replicate 3
		20220331_025_Chip10-11-12-13_PreciScan5xto20x – Measurement 1b
		AIM Full Quantification 20x
		Chip10
		Field	Final Pericyte Surface - Region Area [µm²]
		16	149513
		17	63885
		18	73224
		19	86241
		20	82618
		21	79292
		22	77137
		23	136815
		24	141546
		25	84612
		26	88397
		27	81802
		28	144544
		29	153972
		Diabetic D28 Replicate 3
		20220331_025_Chip10-11-12-13_PreciScan5xto20x – Measurement 1b
		AIM Full Quantification 20x
		Chip12
		Field	Final Pericyte Surface - Region Area [µm²]
		15	85507
		16	106071
		17	116483
		18	89256
		19	64136
		20	58425
		21	71995
		22	72018
		23	75525
		24	58477
		25	84602
		26	80719
		27	88007
		28	86939

## Sheet: Figure 3g
Figure 3g
		Control D7 Replicate 1
		20211210_018_DR_Chip1-2-3_PreciScan5xto20x – Measurement 3b
		AIM Coverage Quantification 20x
		Chip1
		Field	Final Pericyte Surface - Pericyte Coverage Area [µm²]
		1	87096
		2	78958
		3	112958
		4	98663
		5	93448
		6	74050
		7	74201
		8	100026
		9	86709
		10	92057
		11	123706
		12	94368
		13	79402
		14	99251
		15	73645
		16	90329
		17	100664
		18	75389
		19	90689
		20	72315
		Control D14 Replicate 1
		20211210_018_DR_Chip1-2-3_PreciScan5xto20x – Measurement 3b
		AIM Coverage Quantification 20x
		Chip2
		Field	Final Pericyte Surface - Pericyte Coverage Area [µm²]
		1	66611
		2	68936
		3	49703
		4	69766
		5	71527
		6	86205
		7	75464
		23	66110
		24	95579
		25	80548
		26	66128
		27	88164
		28	88604
		Diabetic D14 Replicate 1
		20211210_018_DR_Chip1-2-3_PreciScan5xto20x – Measurement 3b
		AIM Coverage Quantification 20x
		Chip3
		Field	Final Pericyte Surface - Pericyte Coverage Area [µm²]
		1	63519
		2	56594
		3	38564
		4	75372
		5	73822
		6	69700
		7	75351
		8	45826
		9	69741
		10	75475
		11	77596
		12	50523
		15	76991
		16	67437
		17	51114
		18	59969
		19	51143
		20	37435
		21	48650
		22	57436
		23	55054
		24	55470
		25	46568
		26	56522
		27	34846
		Control D28 Replicate 1
		20211210_018_DR_Chip4-5_PreciScan5xto20x – Measurement 1b
		AIM Coverage Quantification 20x
		Chip4
		Field	Final Pericyte Surface - Pericyte Coverage Area [µm²]
		1	91349
		2	97358
		3	89527
		4	78810
		5	65518
		6	41138
		7	57551
		8	78131
		9	36939
		10	115119
		11	121133
		12	126086
		13	93112
		14	111344
		15	75713
		16	140126
		17	69131
		18	95029
		19	90857
		20	72045
		21	65178
		22	45202
		23	66095
		Diabetic D28 Replicate 1
		20211210_018_DR_Chip4-5_PreciScan5xto20x – Measurement 1b
		AIM Coverage Quantification 20x
		Chip5
		Field	Final Pericyte Surface - Pericyte Coverage Area [µm²]
		2	62219
		3	33303
		4	42485
		5	35865
		6	50071
		7	24866
		8	79472
		9	52683
		10	50293
		11	26103
		12	24868
		13	30593
		14	47084
		15	50372
		16	19144
		17	25862
		18	14815
		19	22732
		20	62699
		21	35793
		22	39081
		23	35482
		24	36567
		25	49311
		26	46971
		27	40692
		Control D7 Replicate 2
		20220331_024_Chip1-2-3_PreciScan5xto20x – Measurement 2b
		AIM Coverage Quantification 20x
		Chip1
		Field	Final Pericyte Surface - Pericyte Coverage Area [µm²]
		25	96033
		26	96553
		27	91642
		28	94796
		29	151643
		30	101593
		31	113369
		32	140318
		33	167883
		34	113092
		35	105308
		36	155047
		37	114853
		38	126010
		39	129723
		Control D14 Replicate 2
		20220331_024_Chip1-2-3_PreciScan5xto20x – Measurement 2b
		AIM Coverage Quantification 20x
		Chip2
		Field	Final Pericyte Surface - Pericyte Coverage Area [µm²]
		16	69661
		17	77541
		18	72427
		19	67765
		20	79633
		21	57822
		22	79572
		23	103923
		24	88273
		25	75302
		26	94646
		27	84889
		28	90390
		29	77207
		30	73667
		Diabetic D14 Replicate 2
		20220331_024_Chip3_PreciScan5xto20x – Measurement 1b
		AIM Coverage Quantification 20x
		Chip3
		Field	Final Pericyte Surface - Pericyte Coverage Area [µm²]
		15	76261
		16	61095
		17	53995
		18	67888
		19	69561
		20	43898
		21	62394
		22	57023
		23	55304
		Control D28 Replicate 2
		20220331_024_Chip4-5-6_PreciScan5xto20x – Measurement 1b
		AIM Coverage Quantification 20x
		Chip4
		Field	Final Pericyte Surface - Pericyte Coverage Area [µm²]
		13	74703
		14	68804
		15	58772
		16	54985
		17	69398
		18	54370
		19	53662
		20	50168
		21	17808
		22	76333
		23	60572
		Diabetic D28 Replicate 2
		20220331_024_Chip4-5-6_PreciScan5xto20x – Measurement 1b
		AIM Coverage Quantification 20x
		Chip5
		Field	Final Pericyte Surface - Pericyte Coverage Area [µm²]
		15	11704
		16	17218
		17	28984
		18	23584
		19	19803
		20	27856
		21	27266
		Diabetic D28 Replicate 2
		20220331_024_Chip4-5-6_PreciScan5xto20x – Measurement 1b
		AIM Coverage Quantification 20x
		Chip6
		Field	Final Pericyte Surface - Pericyte Coverage Area [µm²]
		15	21281
		16	19690
		17	15248
		18	21182
		19	43836
		20	40954
		21	34764
		22	22369
		23	20419
		24	18148
		25	25320
		26	37836
		27	48727
		28	42011
		Control D7 Replicate 3
		20220331_024_Chip7-8-9_PreciScan5xto20x – Measurement 2b
		AIM Coverage Quantification 20x
		Chip7
		Field	Final Pericyte Surface - Pericyte Coverage Area [µm²]
		27	98949
		28	83282
		29	96626
		30	95707
		31	96181
		32	112579
		33	84410
		34	122178
		35	125326
		36	102888
		37	109235
		38	102277
		39	81354
		40	91400
		Control D14 Replicate 3
		20220331_024_Chip7-8-9_PreciScan5xto20x – Measurement 2b
		AIM Coverage Quantification 20x
		Chip8
		Field	Final Pericyte Surface - Pericyte Coverage Area [µm²]
		31	62765
		32	68695
		33	58533
		34	59757
		35	63152
		36	68172
		37	55155
		38	73370
		39	58610
		40	61388
		41	78081
		42	55546
		43	59282
		44	60807
		Diabetic D14 Replicate 3
		20220331_024_Chip7-8-9_PreciScan5xto20x – Measurement 2b
		AIM Coverage Quantification 20x
		Chip9
		Field	Final Pericyte Surface - Pericyte Coverage Area [µm²]
		16	49215
		17	45647
		18	50634
		19	56974
		20	62717
		21	64047
		22	37800
		23	65305
		24	43885
		25	60648
		26	54218
		27	54479
		28	59997
		29	56434
		Control D28 Replicate 3
		20220331_025_Chip10-11-12-13_PreciScan5xto20x – Measurement 1b
		AIM Coverage Quantification 20x
		Chip10
		Field	Final Pericyte Surface - Pericyte Coverage Area [µm²]
		16	58878
		17	47680
		18	43995
		19	46681
		20	51722
		21	59449
		22	45186
		23	83870
		24	88910
		25	95175
		26	48564
		27	23689
		28	72088
		29	65324
		Diabetic D28 Replicate 3
		20220331_025_Chip10-11-12-13_PreciScan5xto20x – Measurement 1b
		AIM Coverage Quantification 20x
		Chip12
		Field	Final Pericyte Surface - Pericyte Coverage Area [µm²]
		15	18073
		16	27641
		17	32247
		18	32003
		19	23782
		20	24160
		21	34184
		22	29024
		23	27754
		24	19135
		25	43902
		26	30860
		27	19301
		28	32418

## Sheet: Figure 3j
Figure 3j
		Control D7 Replicate 1
		20211210_018_DR_Chip1-2-3_PreciScan5xto20x – Measurement 3b
		AIM Full Quantification 20x
		Chip1
		Field	Final ECM Surface - Region Area [µm²]
		22	235868
		23	247692
		24	238178
		25	232177
		26	235509
		27	240532
		28	218721
		29	229493
		30	225296
		31	228680
		32	205175
		33	233951
		34	224843
		35	205076
		Control D14 Replicate 1
		20211210_018_DR_Chip1-2-3_PreciScan5xto20x – Measurement 3b
		AIM Full Quantification 20x
		Chip2
		Field	Final ECM Surface - Region Area [µm²]
		8	230648
		9	240368
		10	240170
		11	231899
		12	230659
		13	214411
		14	221698
		15	227047
		16	230027
		17	209684
		18	240957
		19	254625
		20	255380
		21	240781
		22	211525
		Diabetic D14 Replicate 1
		20211210_018_DR_Chip1-2-3_PreciScan5xto20x – Measurement 3b
		AIM Full Quantification 20x
		Chip3
		Field	Final ECM Surface - Region Area [µm²]
		28	246009
		29	214574
		30	194191
		31	190478
		32	211562
		33	247436
		34	214229
		35	206629
		36	230481
		37	211338
		38	201202
		39	222013
		40	214147
		41	232204
		42	227645
		Control D28 Replicate 1
		20211210_018_DR_Chip4-5_PreciScan5xto20x – Measurement 1b
		AIM Full Quantification 20x
		Chip4
		Field	Final ECM Surface - Region Area [µm²]
		24	207051
		25	229492
		26	202136
		27	229551
		28	243606
		29	226248
		30	230187
		31	259237
		32	219799
		33	234535
		34	217808
		35	236951
		36	214695
		37	224239
		38	228092
		Diabetic D28 Replicate 1
		20211210_018_DR_Chip4-5_PreciScan5xto20x – Measurement 1b
		AIM Full Quantification 20x
		Chip5
		Field	Final ECM Surface - Region Area [µm²]
		28	208559
		29	228970
		30	223099
		31	223286
		32	229537
		33	227664
		34	202109
		35	191491
		36	184116
		37	194570
		39	202012
		40	200835
		41	203185
		42	202442
		Control D7 Replicate 2
		20220331_024_Chip1-2-3_PreciScan5xto20x – Measurement 2b
		AIM Full Quantification 20x
		Chip1
		Field	Final ECM Surface - Region Area [µm²]
		13	271533
		14	264927
		15	293056
		16	292315
		17	299937
		18	292086
		19	281491
		20	282623
		21	261543
		22	277057
		23	270007
		24	252977
		Control D14 Replicate 2
		20220331_024_Chip1-2-3_PreciScan5xto20x – Measurement 2b
		AIM Full Quantification 20x
		Chip2
		Field	Final ECM Surface - Region Area [µm²]
		31	246435
		32	262257
		33	271949
		34	272862
		35	268451
		36	279770
		37	271551
		38	277831
		39	284915
		40	280029
		41	278219
		42	277083
		43	258977
		44	239962
		45	242899
		Diabetic D14 Replicate 2
		20220331_024_Chip3_PreciScan5xto20x – Measurement 1b
		AIM Full Quantification 20x
		Chip3
		Field	Final ECM Surface - Region Area [µm²]
		24	228565
		25	251017
		26	230331
		27	267882
		28	247190
		29	244414
		30	238453
		31	251380
		32	256096
		33	271835
		34	262112
		Control D28 Replicate 2
		20220331_024_Chip4-5-6_PreciScan5xto20x – Measurement 1b
		AIM Full Quantification 20x
		Chip4
		Field	Final ECM Surface - Region Area [µm²]
		24	214975
		25	190422
		26	214909
		27	196267
		28	186413
		29	230141
		30	246600
		31	189693
		32	208730
		33	256068
		34	248588
		35	198780
		36	223928
		37	192199
		38	236929
		Diabetic D28 Replicate 2
		20220331_024_Chip4-5-6_PreciScan5xto20x – Measurement 1b
		AIM Full Quantification 20x
		Chip6
		Field	Final ECM Surface - Region Area [µm²]
		30	224175
		31	260902
		32	60735
		33	89662
		34	185473
		35	193722
		36	107940
		37	172898
		38	247751
		39	224766
		40	263151
		41	208805
		42	210377
		43	253701
		Control D7 Replicate 3
		20220331_024_Chip7-8-9_PreciScan5xto20x – Measurement 2b
		AIM Full Quantification 20x
		Chip7
		Field	Final ECM Surface - Region Area [µm²]
		15	240029
		16	276049
		17	266898
		18	232385
		19	206430
		20	233963
		21	259475
		22	260030
		23	246605
		24	255900
		25	276361
		26	299708
		Control D14 Replicate 3
		20220331_024_Chip7-8-9_PreciScan5xto20x – Measurement 2b
		AIM Full Quantification 20x
		Chip8
		Field	Final ECM Surface - Region Area [µm²]
		16	264168
		17	199297
		18	219274
		19	245287
		20	246051
		21	256595
		22	253276
		23	273012
		24	271223
		25	286703
		26	275376
		27	265418
		28	205676
		29	219869
		30	247885
		Diabetic D14 Replicate 3
		20220331_024_Chip7-8-9_PreciScan5xto20x – Measurement 2b
		AIM Full Quantification 20x
		Chip9
		Field	Final ECM Surface - Region Area [µm²]
		30	233028
		31	236612
		32	245838
		33	262807
		34	245130
		35	249138
		36	250696
		37	242434
		38	262751
		40	233689
		41	231761
		42	212906
		43	247458
		44	235093
		Control D28 Replicate 3
		20220331_025_Chip10-11-12-13_PreciScan5xto20x – Measurement 1b
		AIM Full Quantification 20x
		Chip10
		Field	Final ECM Surface - Region Area [µm²]
		30	221311
		31	225093
		32	241976
		33	258807
		34	223621
		35	229433
		36	258892
		37	282329
		38	256845
		39	255010
		40	259420
		41	237413
		42	209523
		43	199077
		44	249916
		Diabetic D28 Replicate 3
		20220331_025_Chip10-11-12-13_PreciScan5xto20x – Measurement 1b
		AIM Full Quantification 20x
		Chip12
		Field	Final ECM Surface - Region Area [µm²]
		29	230448
		30	261224
		31	211302
		32	219459
		33	86448
		34	278276
		35	245022
		36	264661
		37	237802
		38	246836
		39	229337
		40	255385
		41	264420
		42	254476

## Sheet: Figure 3k
Figure 3k
		Control D7 Replicate 1
		20211210_018_DR_Chip1-2-3_PreciScan5xto20x – Measurement 3b
		AIM Full Quantification 20x
		Chip1
		Field	Fraction ECM Sleeves [%]
		22	0.390044
		23	0.474852
		24	0.505324
		25	0.461932
		26	0.460021
		27	0.384298
		28	0.403436
		29	0.442305
		30	0.431734
		31	0.3803
		32	0.499393
		33	0.486743
		34	0.413564
		35	0.541838
		Control D14 Replicate 1
		20211210_018_DR_Chip1-2-3_PreciScan5xto20x – Measurement 3b
		AIM Full Quantification 20x
		Chip2
		Field	Fraction ECM Sleeves [%]
		8	0.636346
		9	0.543017
		10	0.50901
		11	0.382132
		12	0.571979
		13	0.456637
		14	0.556324
		15	0.525675
		16	0.407596
		17	0.564445
		18	0.48578
		19	0.511753
		20	0.636127
		21	0.467666
		22	0.589793
		Diabetic D14 Replicate 1
		20211210_018_DR_Chip1-2-3_PreciScan5xto20x – Measurement 3b
		AIM Full Quantification 20x
		Chip3
		Field	Fraction ECM Sleeves [%]
		28	0.690296
		29	0.704927
		30	0.647697
		31	0.687854
		32	0.648434
		33	0.664721
		34	0.555322
		35	0.660885
		36	0.664927
		37	0.757318
		38	0.579666
		39	0.666992
		40	0.684703
		41	0.660906
		42	0.777557
		Control D28 Replicate 1
		20211210_018_DR_Chip4-5_PreciScan5xto20x – Measurement 1b
		AIM Full Quantification 20x
		Chip4
		Field	Fraction ECM Sleeves [%]
		24	0.279825
		25	0.334975
		26	0.342359
		27	0.286686
		28	0.406033
		29	0.491704
		30	0.615465
		31	0.583925
		32	0.406963
		33	0.364978
		34	0.524825
		35	0.60526
		36	0.671907
		37	0.709533
		38	0.458986
		Diabetic D28 Replicate 1
		20211210_018_DR_Chip4-5_PreciScan5xto20x – Measurement 1b
		AIM Full Quantification 20x
		Chip5
		Field	Fraction ECM Sleeves [%]
		28	0.795621
		29	0.741709
		30	0.690953
		31	0.603056
		32	0.323943
		33	0.567547
		34	0.664018
		35	0.625345
		36	0.521916
		37	0.543486
		39	0.826416
		40	0.767909
		41	0.822502
		42	0.883977
		Control D7 Replicate 2
		20220331_024_Chip1-2-3_PreciScan5xto20x – Measurement 2b
		AIM Full Quantification 20x
		Chip1
		Field	Fraction ECM Sleeves [%]
		13	0.498054
		14	0.305801
		15	0.414562
		16	0.478135
		17	0.200735
		18	0.44606
		19	0.331517
		20	0.306939
		21	0.452671
		22	0.424566
		23	0.511342
		24	0.482241
		Control D14 Replicate 2
		20220331_024_Chip1-2-3_PreciScan5xto20x – Measurement 2b
		AIM Full Quantification 20x
		Chip2
		Field	Fraction ECM Sleeves [%]
		31	0.616808
		32	0.676115
		33	0.705496
		34	0.713995
		35	0.655676
		36	0.547464
		37	0.675634
		38	0.64595
		39	0.618146
		40	0.553125
		41	0.615529
		42	0.577466
		43	0.517872
		44	0.53976
		45	0.713012
		Diabetic D14 Replicate 2
		20220331_024_Chip3_PreciScan5xto20x – Measurement 1b
		AIM Full Quantification 20x
		Chip3
		Field	Fraction ECM Sleeves [%]
		24	0.729197
		25	0.735404
		26	0.605594
		27	0.741379
		28	0.629463
		29	0.739859
		30	0.683728
		31	0.745143
		32	0.714736
		33	0.77486
		34	0.769263
		Control D28 Replicate 2
		20220331_024_Chip4-5-6_PreciScan5xto20x – Measurement 1b
		AIM Full Quantification 20x
		Chip4
		Field	Fraction ECM Sleeves [%]
		24	0.700267
		25	0.451476
		26	0.627284
		27	0.585458
		28	0.461921
		29	0.725021
		30	0.704988
		31	0.565556
		32	0.625114
		33	0.680784
		34	0.683122
		35	0.375023
		36	0.689079
		37	0.585903
		38	0.65374
		Diabetic D28 Replicate 2
		20220331_024_Chip4-5-6_PreciScan5xto20x – Measurement 1b
		AIM Full Quantification 20x
		Chip6
		Field	Fraction ECM Sleeves [%]
		30	0.596703
		31	0.860519
		32	0.242513
		33	0.732841
		34	0.843012
		35	0.640526
		36	0.469335
		37	0.703143
		38	0.877183
		39	0.79654
		40	0.775475
		41	0.833788
		42	0.807469
		43	0.89734
		Control D7 Replicate 3
		20220331_024_Chip7-8-9_PreciScan5xto20x – Measurement 2b
		AIM Full Quantification 20x
		Chip7
		Field	Fraction ECM Sleeves [%]
		15	0.575422
		16	0.601976
		17	0.570023
		18	0.331751
		19	0.379349
		20	0.478311
		21	0.490371
		22	0.585371
		23	0.584652
		24	0.49687
		25	0.522617
		26	0.508211
		Control D14 Replicate 3
		20220331_024_Chip7-8-9_PreciScan5xto20x – Measurement 2b
		AIM Full Quantification 20x
		Chip8
		Field	Fraction ECM Sleeves [%]
		16	0.612012
		17	0.466189
		18	0.652517
		19	0.696943
		20	0.675287
		21	0.691779
		22	0.598963
		23	0.679791
		24	0.468839
		25	0.685727
		26	0.563237
		27	0.725184
		28	0.627749
		29	0.677699
		30	0.663985
		Diabetic D14 Replicate 3
		20220331_024_Chip7-8-9_PreciScan5xto20x – Measurement 2b
		AIM Full Quantification 20x
		Chip9
		Field	Fraction ECM Sleeves [%]
		30	0.635919
		31	0.575871
		32	0.648338
		33	0.634142
		34	0.439934
		35	0.61207
		36	0.55679
		37	0.662754
		38	0.552607
		40	0.59966
		41	0.641924
		42	0.717608
		43	0.732294
		44	0.704223
		Control D28 Replicate 3
		20220331_025_Chip10-11-12-13_PreciScan5xto20x – Measurement 1b
		AIM Full Quantification 20x
		Chip10
		Field	Fraction ECM Sleeves [%]
		30	0.76613
		31	0.601494
		32	0.631517
		33	0.759338
		34	0.660068
		35	0.71022
		36	0.6652
		37	0.756043
		38	0.771033
		39	0.701212
		40	0.671032
		41	0.622139
		42	0.563824
		43	0.583754
		44	0.747523
		Diabetic D28 Replicate 3
		20220331_025_Chip10-11-12-13_PreciScan5xto20x – Measurement 1b
		AIM Full Quantification 20x
		Chip12
		Field	Fraction ECM Sleeves [%]
		29	0.872175
		30	0.757446
		31	0.884393
		32	0.837104
		33	0.560846
		34	0.880464
		35	0.872048
		36	0.8614
		37	0.902322
		38	0.895299
		39	0.846505
		40	0.898565
		41	0.953169
		42	0.946325

## Sheet: Figure 4i-r
Figure 4i-r
			Untreated Control D14					Diabetic D14					Untreated Control D28					Diabetic D28
		Collagen IV alpha 1	491	1329	1337	3457	3638	3088	4704	4210	4324	4575	641	919	1365	3919	2222	3318	5296	5457	7373	12473
		MMP-9	3	7	3	1	0	27	22	22	6	6	1	1	1	3	8	35	29	29	8	14
		Angiopoietin 1	829	2049	1855	922	994	1104	1032	864	429	380	688	869	1273	829	713	309	504	494	429	448
		Angiopoietin 2	103822	192092	238333	104060	80310	125738	71323	228495	125798	116922	48824	92393	88583	153337	183425	95012	119662	182649	119960	143557
		Tie2	458	749	489	275	275	749	1100	655	356	417	216	118	138	118	138	275	275	285	196	336
		CXCL1	22022	32468	41037	16327	13794	61759	34079	103800	42768	45689	13483	8608	9477	10206	10970	34526	22022	35723	28125	39704
		ICAM-1	17478	24958	25688	17324	17554	40481	61072	45925	25104	25979	15383	16008	15539	16861	16086	27643	28146	28434	31286	56074
		IL-1 beta	35.0193	35.9626	39.692	36.9015	34.0711	42.4466	48.7514	49.6395	40.614	38.766	35.0193	36.9015	38.766	35.9626	36.9015	38.3015	38.3015	38.766	44.2647	43.3574
		IL-6	306	1196	1026	656	730	3625	5466	5100	2243	2327	350	444	709	451	478	3035	3581	4127	4401	5752
		MCP-1/CCL2	18624	26537	30779	17471	13494	108226	41581	130282	53149	55887	15180	13619	14757	27963	30132	66922	60059	103923	81157	103792

## Sheet: Figure 5c
Figure 5c
		Control D14
		20211217_021_Treatments_Chip1-2-3-4_PreciScan5xto20x – Measurement 2b
		AIM Full Quantification 20x
		Chip2
		Field	Final Vascular Network - Network Area [µm²]
		1	244396
		2	161082
		3	215318
		4	183549
		5	185713
		6	171407
		7	182060
		8	157220
		9	183291
		10	96058
		11	144211
		12	155372
		13	154777
		14	184378
		15	152966
		16	139836
		17	136668
		18	145000
		19	144936
		20	145198
		21	128438
		22	150516
		23	152280
		24	149235
		25	155976
		26	157039
		27	147103
		28	144954
		29	142211
		APB5 D14
		20211217_021_Treatments_Chip1-2-3-4_PreciScan5xto20x – Measurement 2b
		AIM Full Quantification 20x
		Chip4
		Field	Final Vascular Network - Network Area [µm²]
		1	110104
		2	102054
		3	103882
		4	122735
		5	97137
		6	117028
		7	100647
		8	139754
		9	122810
		10	136070
		11	109960
		12	99385
		13	123030
		14	105375
		15	90075
		16	100852
		17	93900
		18	105608
		19	132274
		20	94766
		21	94585
		22	111279
		23	107447
		24	75311
		25	117803
		26	100295
		27	106175
		28	137403
		29	117259
		30	92614
		31	92074
		32	129677
		33	109098
		34	114438
		Tie2i D14
		20211217_021_Treatments_Chip5-6-7-8_PreciScan5xto20x – Measurement 2b
		AIM Full Quantification 20x
		Chip6
		Field	Final Vascular Network - Network Area [µm²]
		1	145544
		2	139679
		3	130028
		4	121051
		5	109088
		6	121304
		7	137944
		8	126238
		9	120927
		10	129012
		11	128994
		12	119656
		13	120772
		14	113213
		15	124225
		16	106512
		17	121944
		18	111594
		19	109989
		20	98028
		21	98214
		22	132082
		23	119002
		24	122220
		25	125447
		26	113996
		27	116691
		28	130164
		29	119582
		30	103749
		31	102208
		32	111740
		33	84379
		34	94531
		35	89598
		DAPT D14
		20211217_021_Treatments_Chip5-6-7-8_PreciScan5xto20x – Measurement 2b
		AIM Full Quantification 20x
		Chip7
		Field	Final Vascular Network - Network Area [µm²]
		1	179912
		2	181346
		3	222281
		4	179095
		5	174880
		6	180855
		7	164104
		8	160604
		9	178978
		10	225378
		11	198145
		12	222876
		13	187257
		14	226283
		15	192414
		16	237959
		17	229144
		18	226286
		19	146963
		20	209114
		21	214041
		22	189217
		23	173052
		24	191681
		25	215829
		26	201190
		27	241980
		28	185549
		29	146862
		30	166767
		DHDP D14
		20211217_021_Treatments_Chip8_PreciScan5xto20x_2 – Measurement 1b
		AIM Full Quantification 20x
		Chip8
		Field	Final Vascular Network - Network Area [µm²]
		1	162270
		2	135421
		3	109849
		4	133672
		5	148996
		6	142062
		7	158765
		8	132129
		11	109433
		12	113021
		13	100365
		14	91113
		15	95151
		16	117769
		17	89083
		18	104739
		19	96047
		20	114463
		21	104674
		22	116115
		23	126019
		24	117621
		25	125710
		26	130099
		27	148917
		28	141491
		29	126746
		AGE D14
		20211217_021_Treatments_Chip9-10-11-12_PreciScan5xto20x – Measurement 1b
		AIM Full Quantification 20x
		Chip10
		Field	Final Vascular Network - Network Area [µm²]
		1	141963
		2	135857
		3	182130
		4	147896
		5	121730
		6	135342
		7	143595
		8	159939
		9	120062
		10	118684
		11	140546
		12	129858
		13	138166
		14	132893
		15	168360
		16	168879
		17	164740
		18	152475
		19	139240
		20	146264
		21	135409
		22	129927
		23	119171
		24	157921
		25	146138
		26	145571
		27	115156
		28	134417
		29	144964
		30	129497
		31	135272
		32	134990
		33	181709
		34	118190
		35	132058

## Sheet: Figure 5d
Figure 5d
		Control D14
		20211217_021_Treatments_Chip1-2-3-4_PreciScan5xto20x – Measurement 2b
		AIM Full Quantification 20x
		Chip2
		Field	Final Pericyte Surface - Region Area [µm²]
		1	187367
		2	203596
		3	163408
		4	186478
		5	227212
		6	217716
		7	223378
		8	227091
		9	239607
		10	234289
		11	213500
		21	151973
		22	190833
		23	199738
		24	212123
		25	218195
		26	230592
		27	260904
		28	280867
		29	297481
		APB5 D14
		20211217_021_Treatments_Chip1-2-3-4_PreciScan5xto20x – Measurement 2b
		AIM Full Quantification 20x
		Chip4
		Field	Final Pericyte Surface - Region Area [µm²]
		1	182455
		2	144292
		3	179411
		4	144840
		5	141622
		6	130089
		7	103101
		8	192011
		9	147900
		10	84047
		11	81857
		12	144468
		13	149590
		14	136123
		15	151667
		16	153541
		17	107721
		18	153453
		19	153892
		20	225836
		21	158532
		22	180701
		Tie2i D14
		20211217_021_Treatments_Chip5-6-7-8_PreciScan5xto20x – Measurement 2b
		AIM Full Quantification 20x
		Chip6
		Field	Final Pericyte Surface - Region Area [µm²]
		1	257174
		2	227405
		3	251480
		4	251154
		5	267892
		6	262096
		7	259704
		8	254244
		9	262912
		10	259851
		11	246936
		12	230973
		13	233578
		14	243390
		15	257071
		16	257471
		17	256565
		18	245271
		19	270444
		20	268242
		21	275256
		22	285656
		23	290583
		DAPT D14
		20211217_021_Treatments_Chip5-6-7-8_PreciScan5xto20x – Measurement 2b
		AIM Full Quantification 20x
		Chip7
		Field	Final Pericyte Surface - Region Area [µm²]
		1	168253
		2	189708
		3	208726
		4	192061
		5	199638
		6	212912
		7	224364
		8	214965
		9	236784
		10	237074
		11	226163
		12	199765
		13	241276
		14	280427
		15	276768
		16	193136
		17	195071
		18	209379
		19	202538
		DHDP D14
		20211217_021_Treatments_Chip8_PreciScan5xto20x_2 – Measurement 1b
		AIM Full Quantification 20x
		Chip8
		Field	Final Pericyte Surface - Region Area [µm²]
		1	201212
		2	200897
		3	198506
		4	195583
		5	202261
		6	160091
		7	216219
		8	162564
		21	195882
		22	173121
		23	144141
		24	175672
		25	191046
		26	157047
		27	194896
		28	229682
		29	216873
		AGE D14
		20211217_021_Treatments_Chip9-10-11-12_PreciScan5xto20x – Measurement 1b
		AIM Full Quantification 20x
		Chip10
		Field	Final Pericyte Surface - Region Area [µm²]
		1	125064
		2	144284
		3	162450
		4	165089
		5	149540
		6	161207
		7	165826
		8	187428
		9	176945
		10	158098
		11	163889
		12	135967
		13	144770
		14	145741
		15	151348
		16	157979
		17	194152
		18	168769
		19	161501
		20	184453
		21	203829
		22	246181

[truncated: 28 more sheets: Figure 5e, Figure 5f, Supplementary Figure 1e, Supplementary Figure 1f, Supplementary Figure 1g, Supplementary Figure 4c, Supplementary Figure 4d, Supplementary Figure 5b, Supplementary Figure 5d, Supplementary Figure 6c, Supplementary Figure 6d, Supplementary Figure 6e, Supplementary Figure 6g, Supplementary Figure 7b, Supplementary Figure 7c, Supplementary Figure 8a, Supplementary Figure 8b, Supplementary Figure 9a, Supplementary Figure 9b, Supplementary Figure 10b …]
